# Supplementary material for: Association of smoking with cartilage loss of knee osteoarthritis: data from two longitudinal cohorts
Source: BMC Musculoskelet Disord. 2023 Oct 13;24:812. doi: 10.1186/s12891-023-06953-2 (PMC10571432; doi:10.1186/s12891-023-06953-2)
Supplement: Supplementary file 1 — Additional file 1 [file 12891_2023_6953_MOESM1_ESM.xls]

## Sheet: Sheet1
Additional file 1. Baseline Characteristics of OAI cohort
Covariates	N	Non-smoker	Current smoker	Ever smoker	SMD
		(n=312)	(n=31)	(n=250)
Age (mean (SD))	593	61.05 (9.07)	56.97 (8.21)	62.88 (8.52)	0.462
Sex
Male	241	114 (36.5)	10 (32.3)	117 (46.8)	0.2
Female	352	198 (63.5)	21 (67.7)	133 (53.2)
BMI (mean (SD))	592	30.60 (5.00)	31.84 (4.73)	30.80 (4.55)	0.174
Income (%)
<10k	18	12 (3.8)	3 (9.7)	4 (1.6)	0.461
10-25k	70	40 (12.8)	7 (22.6)	27 (10.8)
25-50k	159	84 (26.9)	10 (32.3)	76 (30.4)
50-100k	192	105 (33.7)	9 (29.0)	91 (36.4)
>100k	123	71 (22.8)	2 (6.5)	52 (20.8)
Marital status (%)
Married or partnered	387	203 (65.1)	12 (38.7)	172 (68.8)	0.496
Widowed	37	21 (6.7)	2 (6.5)	14 (5.6)
Divorced	105	49 (15.7)	9 (29.0)	47 (18.8)
Separated	9	6 (1.9)	1 (3.2)	2 (0.8)
Never married	54	33 (10.6)	7 (22.6)	15 (6.0)
Education level (%)
Less than high school	21	13 (4.2)	1 (3.2)	7 (2.8)	0.418
High school	81	48 (15.4)	4 (12.9)	29 (11.6)
Some college	150	64 (20.5)	10 (32.3)	76 (30.4)
College graduate	125	65 (20.8)	9 (29.0)	51 (20.4)
Some graduate school	46	26 (8.3)	0 (0.0)	20 (8.0)
Graduate degree	170	96 (30.8)	7 (22.6)	67 (26.8)
Race (%)
White	470	241 (77.2)	20 (64.5)	209 (83.6)	0.382
Black	107	61 (19.6)	11 (35.5)	35 (14.0)
Other	16	10 (3.2)	0 (0.0)	6 (2.4)
History of knee injury (%)
Left side	179	93 (29.8)	11 (35.5)	76 (30.4)	0.081
Right side	199	106 (34.0)	11 (35.5)	83 (33.2)	0.032
History of knee surgery (%)
Left side	90	49 (15.7)	8 (25.8)	33 (13.2)	0.215
Right side	106	50 (16.0)	7 (22.6)	49 (19.6)	0.111
Physical activity (mean (SD))	591	166.68 (83.18)	169.58 (96.21)	159.16 (79.55)	0.081
Family history of OA (%)	584	27 (8.7)	3 (9.7)	29 (11.6)	0.065
Radiographic OA (%)	593	174 (55.8)	19 (61.3)	137 (54.8)	0.088
Note: SMD, standardized mean difference; BMI, body mass index
