# Supplementary material for: Association of smoking with cartilage loss of knee osteoarthritis: data from two longitudinal cohorts
Source: BMC Musculoskelet Disord. 2023 Oct 13;24:812. doi: 10.1186/s12891-023-06953-2 (PMC10571432; doi:10.1186/s12891-023-06953-2)
Supplement: Supplementary file 2 — Additional file 2 [file 12891_2023_6953_MOESM2_ESM.xls]

## Sheet: Sheet1
Additional file 2. Baseline Characteristics of TASOAC cohort
Covariates	N	Never	Former	Current	SMD
		(n=208)	(n=145)	(n=41)
Age (mean (SD))	394	62.61 (7.42)	64.06 (6.96)	62.49 (6.81)	0.148
Sex (%)
Male	198	124 (59.6)	59 (40.7)	15 (36.6)	0.315
Female	196	84 (40.4)	86 (59.3)	26 (63.4)
BMI (mean (SD))	394	27.75 (4.50)	27.57 (4.06)	26.80 (4.93)	0.138
Education level (%)
No formal qualifications	56	25 (12.0)	25 (17.2)	6 (14.6)	0.341
School or Intermediate certificate	81	38 (18.3)	33 (22.8)	10 (24.4)
Higher School or Leaving Certificate	76	48 (23.1)	22 (15.2)	6 (14.6)
Trade/apprenticeship	56	27 (13.0)	22 (15.2)	7 (17.1)
Certificate/diploma	86	48 (23.1)	29 (20.0)	9 (22.0)
University Degree	24	14 (6.7)	7 (4.8)	3 (7.3)
Higher University Degree	15	8 (3.8)	7 (4.8)	0 (0.0)
Physical activity (mean (SD))	390	8711.08 (3071.87)	8950.18 (3580.11)	8553.44 (3279.73)	0.079
History of knee surgery (%)	391	186 (89.4)	125 (86.2)	36 (87.8)	0.066
History of knee injury (%)	393	26 (12.5)	14 (9.7)	2 (4.9)	0.183
Radiographic OA (%)	375	129 (62.0)	74 (51.0)	23 (56.1)	0.148
Note: SMD, standardized mean difference; BMI, body mass index
