# Supplementary material for: Association of smoking with cartilage loss of knee osteoarthritis: data from two longitudinal cohorts
Source: BMC Musculoskelet Disord. 2023 Oct 13;24:812. doi: 10.1186/s12891-023-06953-2 (PMC10571432; doi:10.1186/s12891-023-06953-2)
Supplement: Supplementary file 3 — Additional file 3 [file 12891_2023_6953_MOESM3_ESM.xls]

## Sheet: Sheet1
Additional file 3. Association between smoking status and cartilage loss of OA (BMI at baseline was not adjusted for)
Smoking status	Annual % change in tibiofemoral cartilage volume			Annual % change in tibial cartilage volume
	β (%/year)	95% CI	P	β (%/year)	95% CI	P
Never	Reference	Reference	-	Reference	Reference	-
Former	-0.057	-0.793 to 0.679	0.879	0.025	-0.900 to 1.000	0.958
Current	-0.222	-0.565 to 0.121	0.204	-0.8	-2.300 to 0.700	0.285
Note: CI, confidence interval
