# Supplementary material for: Association of smoking with cartilage loss of knee osteoarthritis: data from two longitudinal cohorts
Source: BMC Musculoskelet Disord. 2023 Oct 13;24:812. doi: 10.1186/s12891-023-06953-2 (PMC10571432; doi:10.1186/s12891-023-06953-2)
Supplement: Supplementary file 4 — Additional file 4 [file 12891_2023_6953_MOESM4_ESM.xls]

## Sheet: Sheet1
Additional file 4. Association between smoking status and cartilage loss of OA after multiple imputation for missing data
Smoking status	Annual % change in tibiofemoral cartilage volume (n=593)			Annual % change in tibial cartilage volume (n=394)
	β(%/year)	95% CI	P	β(%/year)	95% CI	P
Never	Reference	Reference	-	Reference	Reference	-
Former	-0.07	-0.820 to 0.679	0.854	0.031	-0.900 to 1.000	0.947
Current	-0.112	-0.443 to 0.218	0.506	-1.007	-2.500 to 0.500	0.186
Note: In the OAI cohort, the percentage of missing values for BMI, income, marital status, history of knee injury, physical activity, and family history of OA were 0.17%, 5.23%, 0.17%, 0.34%, 0.34%, and 1.52%, respectively. In the TASOAC cohort, the percentage of missing values for history of knee injury, history of knee surgery, Physical activity, and radiographic OA were 0.25%, 0.76%, 1.02%, an…
