# Supplementary material for: Association of smoking with cartilage loss of knee osteoarthritis: data from two longitudinal cohorts
Source: BMC Musculoskelet Disord. 2023 Oct 13;24:812. doi: 10.1186/s12891-023-06953-2 (PMC10571432; doi:10.1186/s12891-023-06953-2)
Supplement: Supplementary file 5 — Additional file 5 [file 12891_2023_6953_MOESM5_ESM.xls]

## Sheet: Sheet1
Additional Table 5 Comparisons of the characteristics between selected and non-selected participants in the OAI cohort
Covariates	Overall (n=4796)	Selected (n=593)	Non-selected (n=4203)	P	SMD
Age (mean (SD))	61.16 (9.19)	61.61 (8.90)	61.09 (9.23)	0.201	0.057
Sex
Male	1992 (41.5)	241 ( 40.6)	1751 ( 41.7)	0.669	0.021
Female	2804 (58.5)	352 ( 59.4)	2452 ( 58.3)
BMI (mean (SD))	28.24 (4.87)	30.75 (4.81)	27.88 (4.78)	<0.001	0.598
Income (%)
<10k	160 ( 3.6)	18 ( 3.2)	142 ( 3.7)	0.112	0.122
10-25k	454 (10.2)	70 ( 12.5)	384 ( 9.9)
25-50k	1135 (25.6)	159 ( 28.3)	976 ( 25.2)
50-100k	1610 (36.3)	192 ( 34.2)	1418 ( 36.6)
>100k	1075 (24.2)	123 ( 21.9)	952 ( 24.6)
Marital status (%)
Married or partnered	3178 (66.8)	387 ( 65.4)	2791 ( 67.0)	0.061	0.13
Widowed	384 ( 8.1)	37 ( 6.2)	347 ( 8.3)
Divorced	679 (14.3)	105 ( 17.7)	574 ( 13.8)
Separated	86 ( 1.8)	9 ( 1.5)	77 ( 1.8)
Never married	428 ( 9.0)	54 ( 9.1)	374 ( 9.0)
Education level (%)
Less than high school	168 ( 3.5)	21 ( 3.5)	147 ( 3.5)	0.897	0.056
High school	607 (12.8)	81 ( 13.7)	526 ( 12.6)
Some college	1146 (24.1)	150 ( 25.3)	996 ( 23.9)
College graduate	1001 (21.1)	125 ( 21.1)	876 ( 21.0)
Some graduate school	397 ( 8.3)	46 ( 7.8)	351 ( 8.4)
Graduate degree	1436 (30.2)	170 ( 28.7)	1266 ( 30.4)
Race (%)
White	3790 (79.1)	470 ( 79.3)	3320 ( 79.1)	0.989	0.007
Black	874 (18.2)	107 ( 18.0)	767 ( 18.3)
Other	127 ( 2.7)	16 ( 2.7)	111 ( 2.6)
History of knee injury (%)
Left side	1220 (25.6)	179 ( 30.3)	1041 ( 25.0)	0.007	0.119
Right side	1366 (28.8)	199 ( 33.7)	1167 ( 28.1)	0.006	0.121
History of knee surgery (%)
Left side	595 (12.4)	90 ( 15.2)	505 ( 12.0)	0.036	0.092
Right side	647 (13.5)	106 ( 17.9)	541 ( 12.9)	0.001	0.138
Physical activity (mean (SD))	160.84 (82.48)	163.57 (82.47)	160.45 (82.49)	0.39	0.038
Family history of OA (%)	442 ( 9.3)	57 ( 9.8)	385 ( 9.3)	0.766	0.016
Radiographic OA (%)	2550 (56.6)	544 ( 91.7)	2006 ( 51.3)	<0.001	1.003
