# Supplementary material for: Association of smoking with cartilage loss of knee osteoarthritis: data from two longitudinal cohorts
Source: BMC Musculoskelet Disord. 2023 Oct 13;24:812. doi: 10.1186/s12891-023-06953-2 (PMC10571432; doi:10.1186/s12891-023-06953-2)
Supplement: Supplementary file 6 — Additional file 6 [file 12891_2023_6953_MOESM6_ESM.xls]

## Sheet: Sheet1
Additional Table 6 Comparisons of the characteristics between selected and non-selected participants in the TASOAC cohort
Covariates	Overall (n=1099)	Selected (n=394)	Non-selected (n=705)	P	SMD
Age (mean (SD))	63.02 (7.50)	63.13 (7.21)	62.96 (7.65)	0.718	0.023
Sex (%)
Male	562 (51.1)	198 ( 50.3)	364 ( 51.6)	0.708	0.028
Female	537 (48.9)	196 ( 49.7)	341 ( 48.4)
BMI (mean (SD))	27.89 (4.75)	27.58 (4.39)	28.07 (4.93)	0.105	0.104
Smoking status
Never	542 (49.4)	208 ( 52.8)	334 ( 47.5)	0.204	0.113
Former	424 (38.7)	145 ( 36.8)	279 ( 39.7)
Current	131 (11.9)	41 ( 10.4)	90 ( 12.8)
Education level (%)
No formal qualifications	180 (16.4)	56 ( 14.2)	124 ( 17.6)	0.421	0.155
School or Intermediate certificate	218 (19.9)	81 ( 20.6)	137 ( 19.5)
Higher School or Leaving Certificate	221 (20.1)	76 ( 19.3)	145 ( 20.6)
Trade/apprenticeship	137 (12.5)	56 ( 14.2)	81 ( 11.5)
Certificate/diploma	217 (19.8)	86 ( 21.8)	131 ( 18.6)
University Degree	76 ( 6.9)	24 ( 6.1)	52 ( 7.4)
Higher University Degree	48 ( 4.4)	15 ( 3.8)	33 ( 4.7)
Physical activity (mean (SD))	8614.89 (3354.77)	8815.47 (3277.74)	8496.18 (3396.43)	0.136	0.096
History of knee surgery (%)	959 (87.7)	345 ( 88.2)	614 ( 87.3)	0.737	0.027
History of knee injury (%)	104 (11.9)	42 ( 10.7)	62 ( 12.9)	0.37	0.068
Radiographic OA (%)	205 (20.1)	66 ( 17.6)	139 ( 21.6)	0.147	0.1
